# Supplementary material for: Investigating the Sources of Silver in 17th- and 18th-Century Silver Coins from the Rooswijk Shipwreck by Compositional Studies
Source: Materials (Basel). 2025 Feb 20;18(5):925. doi: 10.3390/ma18050925 (PMC11901266; doi:10.3390/ma18050925)
Supplement: Supplementary file 1 [file materials-18-00925-s001.zip]

Archive with 1 entries (1 files):
- materials-3405888-supplementary.pdf
